# Supplementary material for: Comparative genomic analysis of Ralstonia solanacearum reveals candidate avirulence effectors in HA4-1 triggering wild potato immunity
Source: Front Plant Sci. 2023 Feb 23;14:1075042. doi: 10.3389/fpls.2023.1075042 (PMC9997847; doi:10.3389/fpls.2023.1075042)
Supplement: Supplementary file 1 [file Table_1.xlsx]

## Sheet: Sheet1
For plasmid introduced into HZAU091
pH7C-RipA5-F	ccactgggttcgtgccggatccatgatgagaggagggacagC
pH7C-RipA5-R	ttgctcaccatctcgagcgcggtcgggtcgg
pH7C-RipAO-F	gggttcgtgccggatccctggtcaacatcggcacgc
pH7C-RipAO-R	ttgctcaccatctcgaggcggtacccgttctgctg
pH7C-RipBS-F	ggttcgtgccggatccttcgcgctgtactggc
pH7C-RipBS-R	ccttgctcaccatctcgagccggtgaacctggttcacaac
pH7C-RipH1-F	tgggttcgtgccggatcccaaacgccgcctccatttc
pH7C-RipH1-R	tcgcccttgctcaccatctcgagTCCGGCCGGGCGCAC
pH7C-Hyp6-F	tccactgggttcgtgccggatccttggggtggctaatttcgg
pH7C-Hyp6-R	cgcccttgctcaccatctcgaggacgctcggcgtatg
pH7C-RipO1-F	actgggttcgtgccggatccaacacacatcccgaattcgc
pH7C-RipO1-R	cgcccttgctcaccatctcgagGGCGGCGGGGCTGG
pH7C-RipS6-F	cactgggttcgtgccggatccaacgctttggaaatgtcgac
pH7C-RipS6-R	cttgctcaccatctcgagaagatcgatttccaggcg
For effector mutants
RipBS-F	caccccgtggccaggttc
RipBS-R	gagcaggtgcatcccgacttg
pCE2(RipBS)spe-F	ctaagagttttatcgggcacgaacccagtgg
pCE2(RipBS)spe-R	acgcaggcattcaggtgtcatgcatgatatatctcccaatttg
Hyp6-F	atgaagcgcagtatgcaag
Hyp6-R	ttactcaaggtgcccaagc
pCE2(Hyp6)spe-F	gaaatagagggcaaaggcacgaacccagtgg
pCE2(Hyp6)spe-R	gccgcagccccagatgtgtcatgcatgatatatctcccaatttg
RipO1-F	ATCTTGTCGTCGGCGATG
RipO1-R	TGCGTCAGCACCTCGATG
pCE2(RipO1)spe-F	CGAGCCTTTCTCAATggcacgaacccagtgg
pCE2(RipO1)spe-R	AGCGCCGGAGCTTGCGCgtcatgcatgatatatctcccaatttg
RipS6-F	CTCGTGTCTTGCAGGCC
RipS6-R	CGCCGTATAGCGTCGAG
pCE2(RipS6)spe-F	CGTTCACGAGTGTggcacgaacccagtgg
pCE2(RipS6)spe-R	GGGCCGCACGCGCgtcatgcatgatatatctcccaatttg
Spe-F	ATGGGGGAAGCGGTGATCGC
Spe-R	TTATTTGCCGACTACCTTGGTGATC
For complementation
pH7CK-RipA5-F	aggggttccgcgggatccccattccggaaccccatc
pH7CK-RipA5-R	atcaaagtacccatggctacgcggtcgggtc
pH7CK-RipBS-F	aggggttccgcgggatccttcgcgctgtactggc
pH7CK-RipBS-R	atcaaagtacccatggctaccggtgaacctggttcacaac
pH7CK-Hyp6-F	gggttccgcgggatccttggggtggctaatttcgg
pH7CK-Hyp6-R	atcaaagtacccatggtcagacgctcggcgtatg
pH7CK-RipO1-F	ggttccgcgggatccaacacacatcccgaattcgc
pH7CK-RipO1-R	atcaaagtacccatggTCAGGCGGCGGGGCTGG
pH7CK-RipS6-F	gttccgcgggatccaacgctttggaaatgtcgac
pH7CK-RipS6-R	atcaaagtacccatggCTAaagatcgatttccaggcg
For CyaA assay
RipBS-cyaK-F	ggggttccgcgggatccGGCCTCAAAGACACCATCAAAGAG
RipBS-cyaK-R	ATGCGATTGCTGCATggatctCGTCTCAACGCGCTCACA
RipO1-cyaK-F	ataggggttccgcgggatccaacacacatcccgaattcgc
RipO1-cyaK-R	CCTGATGCGATTGCTGCATggatctCGATTTGTTATGCGCCCTC
